# Supplementary material for: The TaCl5-Mediated Reaction of Dimethyl 2-Phenylcyclopropane-1,1-dicarboxylate with Aromatic Aldehydes as a Route to Substituted Tetrahydronaphthalenes
Source: Molecules. 2024 Jun 7;29(12):2715. doi: 10.3390/molecules29122715 (PMC11205635; doi:10.3390/molecules29122715)
Supplement: Supplementary file 1 [file molecules-29-02715-s001.zip]

Archive with 1 entries (1 files):
- molecules-3033901-supplementary.pdf
